# Supplementary material for: A Quantitative Comparison of Medial and Coronal Dentate Gyrus Microdissection Strategies and a Softening-Based Workflow for Reproducible Tissue Procurement
Source: Life (Basel). 2026 Mar 20;16(3):511. doi: 10.3390/life16030511 (PMC13027418; doi:10.3390/life16030511)
Supplement: Supplementary file 1 [file life-16-00511-s001.zip]

Archive with 7 entries (7 files):
- Supplementary Video S1-Fresh medial approach.mp4
- Supplementary Video S2-Fixed medial approach.mp4
- Supplementary Video S3-Softened medial approach.mp4
- Supplementary Video S4-Fresh coronal approach.mp4
- Supplementary Video S5-Fixed coronal approach.mp4
- Supplementary Video S6-Softened coronal approach.mp4
- Supplementary Video S7-Sectioning procedure.mp4
